# Supplementary material for: In Silico Analysis of the Molecular-Level Impact of SMPD1 Variants on Niemann-Pick Disease Severity
Source: Int J Mol Sci. 2021 Apr 26;22(9):4516. doi: 10.3390/ijms22094516 (PMC8123603; doi:10.3390/ijms22094516)
Supplement: Supplementary file 1 [file ijms-22-04516-s001.zip]

Archive with 1 entries (1 files):
- ijms-1137197-supplementary.pdf
